# Supplementary material for: Evaluation of Insecticidal Activity of Macrolide and Neonicotinoid Insecticides Against Zeugodacus tau (Walker) and Their Residue Dissipation Dynamics in Luffa cylindrica
Source: Insects. 2026 Feb 26;17(3):242. doi: 10.3390/insects17030242 (PMC13027375; doi:10.3390/insects17030242)
Supplement: Supplementary file 1 [file insects-17-00242-s001.zip]

Archive with 1 entries (1 files):
- insects-4146373-supplementary.pdf
